# Supplementary material for: ROSes-FINDER: a multi-task deep learning framework for accurate prediction of microorganism reactive oxygen species scavenging enzymes
Source: Front Microbiol. 2023 Sep 7;14:1245805. doi: 10.3389/fmicb.2023.1245805 (PMC10513406; doi:10.3389/fmicb.2023.1245805)
Supplement: Supplementary file 1 [file Table_1.XLSX]

## Sheet: table1
ROSes family	KEGG ID	URL
thioredoxin reductase	K00384	https://www.genome.jp/entry/K00384
cytochrome c peroxidase	K00428	https://www.genome.jp/entry/K00428
peroxidase	K00430	https://www.genome.jp/entry/K00430
glutathione peroxidase	K00432	https://www.genome.jp/entry/K00432
nickel superoxide dismutase	K00518	https://www.genome.jp/entry/K00388
alkyl hydroperoxide reductase	K03386	https://www.genome.jp/entry/K00386
thioredoxin 1	K03671	https://www.genome.jp/entry/K00371
thioredoxin 2	K03672	https://www.genome.jp/entry/K03672
glutaredoxin 1	K03674	https://www.genome.jp/entry/K03674
glutaredoxin 2	K03675	https://www.genome.jp/entry/K03675
catalase	K03781	https://www.genome.jp/entry/K03781
catalase-peroxidase	K03782	https://www.genome.jp/entry/K03782
superoxide dismutase 2	K04564	https://www.genome.jp/entry/K04564
superoxide dismutase 1	K04565	https://www.genome.jp/entry/K04565
NADH peroxidase	K05910	https://www.genome.jp/entry/K05910
superoxide reductase	K05919	https://www.genome.jp/entry/K05919
Mn-containing catalase	K07217	https://www.genome.jp/entry/K07217
monothiol glutaredoxin	K07390	https://www.genome.jp/entry/K07390
thiol peroxidase	K11065	https://www.genome.jp/entry/K11065
peroxiredoxin 5	K11187	https://www.genome.jp/entry/K11187
peroxiredoxin 6	K11188	https://www.genome.jp/entry/K11188
peroxiredoxin 1	K13279	https://www.genome.jp/entry/K13279
alkyl hydroperoxide reductase 1	K14171	https://www.genome.jp/entry/K14171
rubrerythrin	K19824	https://www.genome.jp/entry/K19824
peroxiredoxin 3	K20011	https://www.genome.jp/entry/K20011
glutaredoxin 3	K03676	https://www.genome.jp/entry/K03676

## Sheet: table2
ROSes family	gene number
thioredoxin reductase	3128
cytochrome c peroxidase	1522
peroxidase	1191
glutathione peroxidase	2074
nickel superoxide dismutase	483
alkyl hydroperoxide reductase	2340
thioredoxin 1	2686
thioredoxin 2	1267
glutaredoxin 1	1025
glutaredoxin 2	748
catalase	2013
catalase-peroxidase	1470
superoxide dismutase 2	2491
superoxide dismutase 1	1624
NADH peroxidase	133
superoxide reductase	852
Mn-containing catalase	1186
monothiol glutaredoxin	1659
thiol peroxidase	1539
peroxiredoxin 5	552
peroxiredoxin 6	764
peroxiredoxin 1	681
alkyl hydroperoxide reductase 1	146
rubrerythrin	128
peroxiredoxin 3	443
glutaredoxin 3	1603
